# Supplementary material for: Isolation and Characterization of Antibodies Against Vascular Cell Adhesion Molecule-1 Reveals Putative Role for Ig-like Domains 2 and 3 in Cell-to-Cell Interaction
Source: Int J Mol Sci. 2024 Dec 20;25(24):13650. doi: 10.3390/ijms252413650 (PMC11678699; doi:10.3390/ijms252413650)
Supplement: Supplementary file 1 [file ijms-25-13650-s001.zip]

Archive with 1 entries (1 files):
- ijms-3370780-supplementary.pdf
